# Supplementary material for: Ru(II) Complex Grafted Ti3C2Tx MXene Nano Sheet with Photothermal/Photodynamic Synergistic Antibacterial Activity
Source: Nanomaterials (Basel). 2023 Mar 7;13(6):958. doi: 10.3390/nano13060958 (PMC10051588; doi:10.3390/nano13060958)
Supplement: Supplementary file 1 [file nanomaterials-13-00958-s001.zip]

Archive with 1 entries (1 files):
- nanomaterials-2247791-supplementary.pdf
